# Supplementary material for: Antioxidant and Photoprotective Activities of 3,4-Dihydroxybenzoic Acid and (+)-Catechin, Identified from Schima argentea Extract, in UVB-Irradiated HaCaT Cells
Source: Antioxidants (Basel). 2025 Feb 19;14(2):241. doi: 10.3390/antiox14020241 (PMC11852075; doi:10.3390/antiox14020241)
Supplement: Supplementary file 1 [file antioxidants-14-00241-s001.zip]

Archive with 1 entries (1 files):
- antioxidants-3448701-supplementary.pdf
